# Supplementary material for: Enhancement of the Physical and Mechanical Properties of Cellulose Nanofibril-Reinforced Lignocellulosic Foams for Packaging and Building Applications
Source: Nanomaterials (Basel). 2024 Nov 17;14(22):1837. doi: 10.3390/nano14221837 (PMC11597808; doi:10.3390/nano14221837)
Supplement: Supplementary file 1 [file nanomaterials-14-01837-s001.zip]

Archive with 1 entries (1 files):
- nanomaterials-3322703-supplementary.pdf
